# Supplementary material for: Identification of volatile organic compounds related to the eating quality of cooked japonica rice
Source: Sci Rep. 2022 Oct 28;12:18133. doi: 10.1038/s41598-022-21863-4 (PMC9616908; doi:10.1038/s41598-022-21863-4)
Supplement: Supplementary file 2 — Supplementary Table S1. [file 41598_2022_21863_MOESM2_ESM.xlsx]

## Sheet: Table S1
Table S1. The identified VOCs and its calculated area ratio
ID	1	2	3	4	5	6	7	8	9	10	11	12	13	14	15	16	17	18	19	20	21	22	23	24	25	26	27	28	29	30	31	32	33	34	35	36	37	38	39	40	41
Compound name	Decane	2,7,10-Trimethyl-dodecane	3-Ethyloctane	2,6,11-Trimethyl-dodecane	Hexanal	Dodecane	Heptanal	Unknown_71	Unknown_57	Nonadecane	2-Octanone	Octanal	Unknown_69	(E)-2-Heptenal	6-Methyl-5-hepten-2-one	1-Hexanol	2-Methyl-1-pentadecene	1,3,5-Trimethyl-benzene	1-Ethyl-3,5-dimethyl-benzene	1-Methyl-4-(1-methylethyl)-benzene	2-Ethyl-1,4-dimethyl-benzene	Nonanal	Unknown_57(2)	Unknown_43	1,3-Bis(1,1-dimethylethyl)-benzene	1,2,3,5-Tetramethyl-benzene	1-Octen-3-ol	3-Methyl-tetradecane	1,2,3,4-Tetramethyl-benzene	2-(3-Methylbutyl)-thiophene	1-Octanol	2,6,10,15-Tetramethyl-heptadecane	4-Methyl-benzaldehyde	Methoxy phenyl oxime	Methyl salicylate	trans-Calamenene	6,10-Dimethyl-5,9-undecadien-2-one	2-methyl-propanoic acid, 1-(1,1-dimethylethyl)-2-methyl-1,3-propanediyl ester	Butylated hydroxytoluene	2-Methoxy-5-vinylphenol	2,4-Bis(1,1-dimethylethyl)-phenol
Class	Alkane	Alkane	Alkane	Alkane	Aldehyde	Alkane	Aldehyde	Unknown	Unknown	Alkane	Ketone	Aldehyde	Unknown	Aldehyde	Ketone	Alcohol	Hydrocarbon	Aromatic hydrocarbon	Aromatic hydrocarbon	Aromatic hydrocarbon	Aromatic hydrocarbon	Aldehyde	Unknown	Unknown	Aromatic hydrocarbon	Aromatic hydrocarbon	Alcohol	Alkane	Aromatic hydrocarbon	Hydrocarbon	Alcohol	Alkane	Aldehyde	Imine	Ester	Terpene	Ketone	Carboxylic acid	Alkene	Phenol	Phenol
Koshihikari	0.0226667	0.004	0.004	0.00466667	0.07	0.0256667	0	0.00966667	0.00766667	0.00366667	0.003	0.00733333	0.007	0.00733333	0.00466667	0.001	0.00133333	0.0133333	0.00866667	0.0113333	0.0283333	0.039	0.009	0.00233333	0.0706667	0.038	0.0103333	0.00633333	0.053	0.0133333	0.003667	0.0103333	0	0.0393333	0.145667	0.0133333	0.00566667	0.082	0.965667	0.00666667	0.159667
Saenuri	0.0203333	0.004	0.00366667	0.004	0.0933333	0.02	0.00666667	0.00833333	0.006	0.00266667	0.003	0.008	0.00666667	0.00833333	0.006	0.00233333	0.00233333	0.0113333	0.00733333	0.00966667	0.0253333	0.0436667	0.009	0.003	0.061	0.034	0.0136667	0.008	0.0483333	0.0126667	0.004	0.008	0	0.0173333	0.100667	0.0106667	0.006	0.0563333	0.634667	0.003	0.124333
Gopum	0.0193333	0.00433333	0.00333333	0.004	0.068	0.0213333	0.00466667	0.009	0.007	0.003	0.002	0.009	0.00433333	0.00666667	0.00366667	0.002	0.002	0.00866667	0.005	0.007	0.0173333	0.0476667	0.00866667	0.003	0.055	0.023	0.01	0.00666667	0.0323333	0.007	0.004	0.00666667	0	0.01	0.0713333	0.008	0.004	0.059	0.362333	0.00266667	0.0866667
Sindongjin	0.0505	0.009	0.00725	0.00725	0.13475	0.0255	0.00675	0.00875	0.00625	0.00325	0.00325	0.012	0.0045	0.011	0.008	0.0045	0.0045	0.0175	0.012	0.01625	0.041	0.06475	0.00575	0.004	0.10025	0.0495	0.01975	0.0025	0.06875	0.0185	0.00425	0.0065	0.00425	0.0135	0.10325	0.008	0.0065	0.076	0.19825	0.0035	0.05025
Ilpoom	0.0503333	0.00933333	0.007	0.008	0.163667	0.0213333	0.00866667	0.00833333	0.00566667	0.002	0.003667	0.0143333	0.00366667	0.00966667	0.00666667	0.00766667	0.00766667	0.0156667	0.0113333	0.0153333	0.0396667	0.053	0.00566667	0.00566667	0.0743333	0.046	0.0173333	0.003	0.0646667	0.0113333	0.004667	0.004	0.00333333	0.0153333	0.105333	0.00433333	0.00466667	0.0426667	0.375	0.00333333	0.0246667
Samkwang	0.0236667	0.00466667	0.00433333	0.00433333	0.117667	0.026	0.00633333	0.00766667	0.00633333	0.002	0.003	0.009	0.002	0.008	0.00733333	0.0206667	0.0206667	0.00766667	0.005	0.00666667	0.016	0.041	0.00533333	0.00466667	0.05	0.0203333	0.0146667	0.002	0.0293333	0.016	0.003667	0.003	0.003	0.0106667	0.0426667	0.00866667	0.004	0.028	0.227	0.00266667	0.0203333
Chungpoom	0.046	0.00933333	0.006	0.00766667	0.085	0.0163333	0.00566667	0.00733333	0.00466667	0.002	0.002	0.00766667	0.003	0.006	0.006	0.009	0.009	0.0126667	0.009	0.012	0.0306667	0.0436667	0.005	0.003	0.0696667	0.0363333	0.01	0.003	0.0516667	0.011	0.003	0.003	0.00233333	0.0126667	0.069	0.0106667	0.00333333	0.0213333	0.279667	0.00333333	0.019
Hwacheong	0.00866667	0.001	0.00133333	0.002	0.13	0.0166667	0.008	0.007	0.007	0.00366667	0.003667	0.00833333	0.001	0.00766667	0.00466667	0.00266667	0.00266667	0.007	0.003	0.00466667	0.0106667	0.0323333	0.0136667	0.00566667	0.0353333	0.0143333	0.0176667	0.0106667	0.02	0.0143333	0.003333	0.009	0.00766667	0.00566667	0.0426667	0.0113333	0.00433333	0.0263333	1.11933	0.00366667	0.0676667
Yungdeok	0.0126667	0.00133333	0.002	0.00266667	0.184	0.0253333	0.0126667	0.007	0.006	0.004	0.008	0.02	0.00133333	0.00733333	0.011	0.009	0.009	0.00833333	0.00366667	0.00533333	0.013	0.0686667	0.014	0.009	0.0403333	0.016	0.02	0.00966667	0.0226667	0.0136667	0.005667	0.00533333	0.008	0.008	0.0466667	0.00366667	0.00633333	0.017	1.198	0.01	0.0503333
Samnam	0.00733333	0	0.001	0.00133333	0.144	0.0113333	0.00666667	0.00466667	0.004	0.002	0.004667	0.00933333	0.001	0.00733333	0.006	0.00533333	0.00533333	0.00666667	0.003	0.004	0.0106667	0.0326667	0.00766667	0.00466667	0.0343333	0.0136667	0.019	0.00466667	0.0193333	0.0133333	0.003333	0.00333333	0.00666667	0.007	0.0416667	0.00566667	0.00433333	0.0236667	0.626333	0.005	0.058
Namil	0.00566667	0	0.001	0.001	0.112	0.008	0.00566667	0.00233333	0.002	0.002	0.003333	0.007	0.001	0.00533333	0.00566667	0.00266667	0.00266667	0.00566667	0.002	0.00233333	0.006	0.0273333	0.005	0.00366667	0.0176667	0.00733333	0.012	0.005	0.0106667	0.007	0.002333	0.00266667	0.00766667	0.00533333	0.0153333	0.001	0.00233333	0.0143333	0.513	0.00566667	0.029
Giho	0.00933333	0.00166667	0.00166667	0.00166667	0.107667	0.0126667	0.00733333	0.00333333	0.003	0.00233333	0.002667	0.01	0.002	0.00733333	0.00566667	0.004	0.004	0.00466667	0.00266667	0.00366667	0.00866667	0.036	0.007	0.005	0.03	0.0116667	0.0133333	0.00566667	0.0166667	0.0163333	0.004	0.00666667	0	0.006	0.026	0.00966667	0.00466667	0.04	0.796667	0.00566667	0.0363333
Nongbek	0.011	0.002	0.002	0.00166667	0.0863333	0.00933333	0.00466667	0.00333333	0.003	0.002	0.002667	0.005	0.002	0.00566667	0.00433333	0.00233333	0.00233333	0.00433333	0.00233333	0.00333333	0.00833333	0.0203333	0.00566667	0.002	0.032	0.0106667	0.0163333	0.003	0.0153333	0.0106667	0.002667	0.00633333	0	0.00533333	0.0296667	0.00533333	0.00233333	0.0266667	0.631667	0.00433333	0.0386667
Palgong	0.011	0.002	0.002	0.002	0.127333	0.012	0.00633333	0.005	0.00433333	0.00233333	0.003	0.009	0.00233333	0.00666667	0.00666667	0.0106667	0.0106667	0.005	0.00333333	0.00466667	0.0123333	0.034	0.00866667	0.00633333	0.0363333	0.0153333	0.0186667	0.006	0.0223333	0.0226667	0.004667	0.007	0	0.00533333	0.0313333	0.007	0.006	0.0363333	0.889667	0.004	0.0636667
